# Supplementary material for: OsGA2ox5, a Gibberellin Metabolism Enzyme, Is Involved in Plant Growth, the Root Gravity Response and Salt Stress
Source: PLoS One. 2014 Jan 27;9(1):e87110. doi: 10.1371/journal.pone.0087110 (PMC3903634; doi:10.1371/journal.pone.0087110)
Supplement: Table S1 — Primers. (XLS) [file pone.0087110.s003.xls]

## Sheet: Sheet1
OsGA2ox5RTF	ATGGAGGAGCACGACTACGA
OsGA2ox5RTR	CTATCGGGTTCGAAAGCGGT
OsGA2ox5-pHBF	CCCAAGCTTATGGAGGAGCACGACTACGA
OsGA2ox5-PHBR	GCTCTAGACTATCGGGTTCGAAAGCGGT
OsGA2ox5-gusF	CCCGGGTCTAGATGCCATACAACAAT
OsGA2ox5-gusR	CCCGGGTAATTATTAACTCCGCCCTG
OsGA2ox5-pA7YFPF	CCCGGGATGGAGGAGCACGACTACGA
OsGA2ox5-pA7YFPR	CCCGGGTCGGGTTCGAAAGCGGT
OsGHD7F	CCCGGGATGGGGATGGCCAATGAG
OsGHD7R	CCCGGGTCTGAACCATTGTCCAAG
OsGA20ox1F	AGATCCCGTCGCAGTTCATATGGC
OsGA20ox1R	TTAACCACCAGGAAGAAGCCGT
OsGA3ox1F	TGACGTCGACGATTCACCTCAACA
OsGA3ox1R	TGCAGGATGAAGGTGAAGAAGCCT
OsGA2ox1F	ACCACTACCCTCCATCATGCAACA
OsGA2ox1R	TCAGATTCCCACCATTGCTAGCCT
OsSLRF	AGAGCATGCTTTCCGAGCTCAA
OsSLRR	TGGGAGTTCAAAGAAGCCGCTA
OsGID 1F	ACGTCAAGGTTGTCCAATGCGAGA
OsGID 1R	GTTAGCGTTGAGGAAGTCGGAGAT
OsGID 2F	CGGCATGCTTGATTTGGGACATGA
OsGID 2R	TCACGCAACTGTCCTCATAGCACT
OsGA2ox5F	CGAGGGCGAGACGATGGTGA
OsGA2ox5R	ACGGTGTCCTGCTGCTGGTG
OsActinF	GACCCAGATCATGTTTGAGACCT
OsActinR	CAGTGTGGCTGACACCATCAC
